# Supplementary material for: Performance of glomerular filtration rate equations using serum creatinine in children with congenital anomalies of the kidney and urinary tract
Source: PLoS One. 2026 Jan 6;21(1):e0340649. doi: 10.1371/journal.pone.0340649 (PMC12774354; doi:10.1371/journal.pone.0340649)
Supplement: S1 Data — (XLSX) [file pone.0340649.s001.xlsx]

## Sheet: Sheet1
Age (years)	Sex	Creatinine(mg/dL)	Height (m)	mGFR 99TcDTPA
3	Male	2.1	1.1	35
7	Male	3	1.12	16
0	Female	0.7	0.52	91
0	Female	0.37	0.51	119
0	Female	0.7	0.5	89
2	Male	3	0.8	17
7	Male	0.6	1.11	109
5	Female	1.02	0.96	56
3	Female	1.66	0.83	27
0	Female	3.33	0.51	7
14	Female	3.9	1.45	7
13	Female	0.82	1.41	73
2	Male	0.5	0.95	120
14	Female	1.07	1.45	53
13	Male	0.68	1.48	109
2	Male	0.37	0.95	134
1	Male	0.5	0.7	119
17	Female	2.5	1.55	14
1	Male	0.34	0.76	139
16	Male	3.4	1.6	15
10	Male	0.33	1.32	138
12	Female	0.4	1.3	113
6	Male	0.8	1.09	100
0	Female	0.14	0.49	167
5	Male	0.4	0.99	133
7	Male	6.2	0.99	3
1	Male	0.25	0.75	151
16	Female	0.66	1.55	98
0	Male	0.14	0.51	180
11	Female	1.2	1.29	39
16	Male	1.43	1.61	58
4	Female	0.48	0.98	97
2	Female	0.4	0.88	113
10	Female	0.29	1.35	128
6	Male	0.52	1.12	117
4	Female	1.06	0.83	52
4	Male	3.17	0.72	17
0	Female	0.59	0.49	93
11	Male	0.6	1.33	115
0	Male	0.48	0.5	77
5	Female	0.6	0.87	93
13	Male	9.6	1.36	3
0	Female	3.67	0.54	2
0	Female	0.2	0.5	133
1	Female	0.4	0.78	117
0	Male	0.19	0.51	164
0	Male	0.75	0.55	100
12	Female	0.79	1.39	80
0	Male	0.3	0.54	134
0	Female	0.24	0.49	129
13	Male	0.7	1.45	109
15	Female	7.5	1.39	4
12	Male	10	1.36	3
0	Male	0.3	0.51	129
10	Male	4.6	1.28	12
16	Male	6.2	1.59	7
1	Male	0.3	0.88	145
0	Female	0.3	0.53	117
3	Male	0.4	0.95	133
6	Male	0.9	1.11	98
0	Male	0.5	0.49	114
16	Male	1.6	1.55	55
12	Female	0.5	1.35	109
2	Male	0.5	0.88	116
2	Male	0.44	0.83	105
14	Male	1.1	1.52	96
6	Male	0.24	1.1	153
2	Male	0.562	0.95	107
12	Male	0.7	1.34	104
11	Male	0.95	1.29	98
13	Male	0.78	1.45	94
14	Male	1.03	1.09	91
12	Male	1.7	1.31	43
8	Male	0.44	1.15	116
16	Male	0.81	1.45	97
7	Male	0.86	1.12	94
7	Male	0.46	1.15	113
9	Male	0.56	1.24	111
16	Male	0.77	1.65	128
11	Male	0.42	1.36	133
8	Male	0.33	1.21	133
4	Male	0.45	0.85	117
3	Male	0.63	0.79	109
13	Male	0.53	1.42	114
11	Male	0.68	1.31	102
9	Male	0.74	1.19	88
11	Male	0.62	1.34	97
5	Male	0.39	0.95	121
9	Male	0.67	1.25	104
8	Male	0.8	1.2	95
1	Male	0.38	0.78	133
13	Male	0.91	1.44	99
13	Male	0.61	1.39	97
2	Male	0.5	0.86	88
11	Male	0.84	1.35	79
15	Male	0.89	1.67	95
12	Male	0.53	1.35	114
7	Male	0.54	1.08	112
10	Male	0.7	1.25	106
4	Male	0.42	1.1	117
2	Male	0.41	0.88	121
11	Male	0.66	1.29	98
2	Male	0.21	0.83	154
2	Male	0.48	0.85	103
8	Male	0.45	1.21	118
9	Male	0.81	1.19	81
13	Male	1.04	1.53	86
2	Male	0.11	0.49	332
5	Male	0.17	0.89	176
13	Male	0.73	1.41	98
10	Male	0.84	1.29	95
3	Male	0.45	0.82	113
12	Male	0.84	1.4	89
3	Male	0.6	0.95	97
8	Male	0.6	1.21	96
6	Male	0.36	1.08	137
11	Male	0.87	1.33	94
8	Male	0.58	1.17	111
11	Male	0.51	1.34	110
2	Male	0.33	0.8	137
9	Male	0.59	1.23	99
11	Male	0.79	1.37	88
11	Male	0.6	1.31	103
8	Male	0.65	1.19	99
12	Male	0.82	1.35	94
11	Male	0.8	1.33	98
5	Male	0.6	1	108
10	Male	0.8	1.25	93
10	Male	0.88	1.22	97
13	Male	0.67	1.45	126
10	Male	0.48	1.3	125
1	Male	0.4	0.72	129
2	Male	0.3	0.89	139
15	Male	0.97	1.55	92
11	Male	0.4	1.29	122
4	Male	0.71	0.86	98
3	Male	0.42	0.95	121
7	Male	0.43	1.15	119
10	Male	0.55	1.3	117
12	Male	0.8	1.35	97
10	Male	0.64	1.27	104
10	Male	0.76	1.24	94
2	Male	0.3	0.9	128
13	Male	0.74	1.41	106
3	Male	0.18	0.85	167
11	Male	0.66	1.34	110
3	Male	0.35	0.95	138
11	Male	0.65	1.33	103
11	Male	0.67	1.29	101
3	Male	0.5	0.95	121
9	Male	0.58	1.2	109
9	Male	0.55	1.28	114
5	Male	0.58	0.97	95
11	Male	0.46	1.34	128
1	Male	0.22	0.78	142
2	Male	0.59	0.84	88
11	Male	0.35	1.36	137
2	Male	0.45	0.86	98
10	Male	0.47	1.27	132
1	Male	0.32	0.73	107
2	Male	0.34	0.91	119
11	Male	0.64	1.37	122
5	Male	0.57	0.98	119
5	Male	0.44	0.87	108
10	Male	0.42	1.25	122
0	Male	0.56	0.53	58
3	Male	0.24	0.85	134
1	Male	0.24	0.77	127
4	Male	0.52	0.96	128
3	Male	0.48	0.9	118
6	Male	0.44	1.04	124
9	Male	0.28	1.22	171
13	Male	0.77	1.42	95
6	Male	0.72	1.05	87
3	Male	0.51	0.83	121
5	Male	0.52	0.97	118
8	Male	0.73	1.15	89
1	Male	0.4	0.75	92
0	Male	0.27	0.52	88
2	Male	0.3	0.85	103
10	Male	0.5	1.27	119
4	Male	0.44	0.95	99
9	Male	0.44	1.25	121
2	Male	0.29	0.85	128
12	Male	0.68	1.35	119
12	Male	0.7	1.33	99
0	Male	0.11	0.54	143
10	Male	0.56	1.26	117
14	Male	0.96	1.56	91
11	Male	0.52	1.38	121
1	Male	0.27	0.72	105
12	Male	0.65	1.33	110
3	Male	0.38	0.91	129
11	Male	0.55	1.35	116
14	Male	0.77	1.52	97
11	Male	0.65	1.33	108
9	Male	0.54	1.21	97
13	Male	0.56	1.49	116
8	Male	0.56	1.16	117
8	Male	0.59	1.19	113
10	Male	0.46	1.25	119
15	Male	0.81	1.58	111
2	Male	0.33	0.83	103
10	Male	0.61	1.25	105
11	Male	0.69	1.29	106
12	Male	0.7	1.33	102
1	Male	0.2	0.77	143
9	Male	0.46	1.24	127
14	Male	0.79	1.49	94
4	Male	0.41	0.97	99
2	Male	0.11	0.83	198
6	Male	0.44	1.06	127
0	Male	0.27	0.5	89
5	Male	0.41	0.98	123
11	Male	0.6	1.29	122
11	Male	0.64	1.33	116
11	Male	0.74	1.26	108
17	Male	0.67	1.69	118
4	Male	0.34	0.85	132
9	Male	0.52	1.22	125
0	Male	0.3	0.54	98
8	Male	0.52	1.15	128
1	Male	0.27	0.82	117
1	Male	0.4	0.76	89
5	Male	0.5	0.97	102
12	Male	0.65	1.32	116
0	Male	0.29	0.5	88
10	Male	0.52	1.25	124
3	Male	0.3	0.81	139
2	Male	0.38	0.79	98
6	Male	0.5	1.05	117
10	Male	0.78	1.22	102
2	Male	0.16	0.83	147
0	Male	0.2	0.53	123
1	Male	0.28	0.77	118
3	Male	0.41	0.8	129
6	Male	0.54	1.04	119
12	Male	0.6	1.35	109
12	Male	0.64	1.34	107
2	Male	0.34	0.81	103
9	Male	0.45	1.22	123
0	Male	0.45	0.54	83
12	Male	0.7	1.34	104
12	Male	0.66	1.37	108
1	Male	0.26	0.78	127
7	Male	0.535	1.11	116
6	Male	0.36	1.04	138
16	Male	0.83	1.59	99
3	Male	0.42	0.81	121
11	Male	0.6	1.29	113
8	Male	0.44	1.17	117
13	Male	0.72	1.43	108
10	Male	0.5	1.25	114
2	Male	0.2	0.85	141
8	Male	0.84	1.16	109
0	Male	0.4	0.52	82
2	Male	0.504	0.91	110
7	Male	0.4	1.13	131
0	Male	0.38	0.5	67
3	Male	0.35	0.87	135
7	Male	0.6	1.09	108
13	Male	0.6	1.44	110
11	Male	0.5	1.29	121
9	Male	0.5	1.21	114
2	Male	0.3	0.85	103
10	Male	0.5	1.22	117
1	Male	0.4	0.7	99
0	Male	0.3	0.57	89
17	Male	1	1.66	91
0	Male	0.8	0.53	78
2	Male	0.3	0.8	119
7	Male	0.5	1.09	108
6	Male	0.4	1.04	130
9	Male	0.6	1.19	101
4	Male	0.4	0.85	123
4	Male	1	0.81	134
